# Supplementary material for: Structural insight into ligand binding and activation of the orphan GPCR Mas1
Source: EMBO J. 2026 Mar 30;45(10):3500–13. doi: 10.1038/s44318-026-00764-6 (PMC13187490; doi:10.1038/s44318-026-00764-6)
Supplement: Supplementary file 3 — Source data Fig. 1 [file 44318_2026_764_MOESM3_ESM.zip]

Archive with 3 entries (1 files):
- Figure 1/
- Figure 1/Panel b/
- Figure 1/Panel b/Fig 1b.xlsx
