# Supplementary material for: Structural insight into ligand binding and activation of the orphan GPCR Mas1
Source: EMBO J. 2026 Mar 30;45(10):3500–13. doi: 10.1038/s44318-026-00764-6 (PMC13187490; doi:10.1038/s44318-026-00764-6)
Supplement: Supplementary file 3 — Source data Fig. 1 [file 44318_2026_764_MOESM3_ESM.zip › Figure 1/Panel b/Fig 1b.xlsx]

## Sheet: Sheet1
log[AR234958(M)]	AR234958
-4	19.5657	52.7848	24.2792
-5	3.0795	49.09	21.5572
-6	40.758	42.2951	26.1476
-7	97.8185	106.433	51.7143
-8	114.923	135.615	74.7259
-9	115.297	122.16	83.2592
-10	110.04	123.825	79.9131
-11	111.523	129.455	85.6321
log[Ligand(M)]	NPFF
-3	4.61821	1.37585	6.21086
-4	5.62605	8.45465	5.4601
-5	47.2474	41.3979	57.9958
-6	103.318	100.394	98.9832
-7	97.923	94.8018	102.766
-8	95.1727	100.175	97.2447
-9	96.3696	95.3227	96.5066
-10	99.9712	100.372	97.4
log[Ang1-7(M)]	Ang 1-7
-2	-36.7324	15.15	-20.7725
-2.47712	-47.3929	-5.55573	-26.0205
-2.95424	3.51048	20.4191	13.8446
-3.43136	72.9584	89.2577	68.5539
-3.90849	108.882	109.334	83.8475
-4.38561	108.364	106.23	84.1633
-4.86273	109.957	125.011	88.8388
-5	111.044	126.18	88.9392
