# Supplementary material for: Structural insight into ligand binding and activation of the orphan GPCR Mas1
Source: EMBO J. 2026 Mar 30;45(10):3500–13. doi: 10.1038/s44318-026-00764-6 (PMC13187490; doi:10.1038/s44318-026-00764-6)
Supplement: Supplementary file 4 — Source data Fig. 3 [file 44318_2026_764_MOESM4_ESM.zip]

Archive with 8 entries (3 files):
- Figure_3/
- Figure_3/Figure 3/
- Figure_3/Figure 3/Panel e/
- Figure_3/Figure 3/Panel e/Fig 3e.xlsx
- Figure_3/Figure 3/Panel f/
- Figure_3/Figure 3/Panel f/Fig 3f.xlsx
- Figure_3/Figure 3/Panel g/
- Figure_3/Figure 3/Panel g/Fig 3g.xlsx
