# Supplementary material for: Structural insight into ligand binding and activation of the orphan GPCR Mas1
Source: EMBO J. 2026 Mar 30;45(10):3500–13. doi: 10.1038/s44318-026-00764-6 (PMC13187490; doi:10.1038/s44318-026-00764-6)
Supplement: Supplementary file 4 — Source data Fig. 3 [file 44318_2026_764_MOESM4_ESM.zip › Figure_3/Figure 3/Panel e/Fig 3e.xlsx]

## Sheet: Sheet1
log[NPFF(M)]	WT			S109A			Y168A			I172A
-3	4.61821	1.37585	6.21086	12.102	33.0689	37.2457	-2.29062	15.1644	41.7976	21.3389	39.396	28.4359
-4	5.62605	8.45465	5.4601	17.3275	41.1741	36.8427	0.709998	24.7986	55.0003	37.3261	73.8018	31.6924
-5	47.2474	41.3979	57.9958	15.8454	48.9198	43.9257	-8.01869	48.9863	60.6729	69.875	84.1499	43.0945
-6	103.318	100.394	98.9832	3.86095	43.3856	41.4041	4.47424	35.8121	58.0496	87.5369	91.8452	55.9126
-7	97.923	94.8018	102.766	4.00489	51.9553	37.2293	37.1469	51.2409	59.4825	79.169	104.778	61.938
-8	95.1727	100.175	97.2447	3.17119	45.355	37.1099	21.3316	33.0711	61.2513	74.0815	109.612	64.0857
-9	96.3696	95.3227	96.5066	17.2053	49.5371	38.9062	8.08392	47.6983	63.5856	73.8996	110.088	59.2242
-10	99.9712	100.372	97.4	13.3141	58.067	45.5742	2.63774	46.0834	67.3026	93.4998	116.958	65.3571
