# Supplementary material for: Structural insight into ligand binding and activation of the orphan GPCR Mas1
Source: EMBO J. 2026 Mar 30;45(10):3500–13. doi: 10.1038/s44318-026-00764-6 (PMC13187490; doi:10.1038/s44318-026-00764-6)
Supplement: Supplementary file 4 — Source data Fig. 3 [file 44318_2026_764_MOESM4_ESM.zip › Figure_3/Figure 3/Panel f/Fig 3f.xlsx]

## Sheet: Sheet1
log[NPFF(M)]	WT			H262A			Y248A
-3	4.61821	1.37585	6.21086	12.2294	4.82221	16.5338	44.5722	77.0855	55.8198
-4	5.62605	8.45465	5.4601	18.1206	10.3126	35.084	77.3406	79.3141	66.157
-5	47.2474	41.3979	57.9958	13.9977	5.93745	39.5457	39.4073	70.6368	65.4382
-6	103.318	100.394	98.9832	44.7263	22.1905	88.7062	47.5844	94.8628	45.045
-7	97.923	94.8018	102.766	50.0607	21.7951	79.473	46.4957	105.18	43.2041
-8	95.1727	100.175	97.2447	52.6005	19.8606	71.4223	47.6672	98.5072	47.7118
-9	96.3696	95.3227	96.5066	45.2695	21.2064	79.9773	38.4587	99.4388	45.4898
-10	99.9712	100.372	97.4	44.2856	21.1742	65.013	42.7941	66.8392	70.7728
