# Supplementary material for: Structural insight into ligand binding and activation of the orphan GPCR Mas1
Source: EMBO J. 2026 Mar 30;45(10):3500–13. doi: 10.1038/s44318-026-00764-6 (PMC13187490; doi:10.1038/s44318-026-00764-6)
Supplement: Supplementary file 4 — Source data Fig. 3 [file 44318_2026_764_MOESM4_ESM.zip › Figure_3/Figure 3/Panel g/Fig 3g.xlsx]

## Sheet: Sheet1
log[NPFF(M)]	WT			L266A			I84A			I39A			L87A			Y91A			H36A
-3	4.61821	1.37585	6.21086	23.6353	29.4385	50.8191	10.6464	9.94111	27.2869	29.9555	33.0775	11.9652	-0.514083	-13.2115	-14.4787	28.3972	47.7029	18.6415	9.46714	13.3045	-2.62945
-4	5.62605	8.45465	5.4601	44.1965	55.3956	64.3335	16.8332	17.0797	45.0635	39.4201	35.9545	31.463	13.8316	-13.1169	-8.04962	37.7453	55.5179	19.2233	25.352	26.188	16.163
-5	47.2474	41.3979	57.9958	59.5213	66.9806	54.9172	12.6837	36.8425	37.6668	74.9803	64.8238	64.1224	63.2592	27.3389	20.5571	40.5569	53.1854	15.3571	25.2124	19.5156	11.9407
-6	103.318	100.394	98.9832	91.7453	71.5666	56.5233	31.625	48.3078	41.0152	87.2921	70.1836	91.5067	68.4855	33.7571	45.6701	59.2869	50.6644	17.4435	76.1299	75.5141	77.9035
-7	97.923	94.8018	102.766	83.9559	74.4265	57.1807	32.717	54.0848	46.2452	84.5029	67.803	103.474	59.6722	38.7429	53.9017	59.4465	45.6177	29.4879	62.391	72.7518	49.8992
-8	95.1727	100.175	97.2447	83.4325	69.8695	68.6689	29.9558	50.7624	32.9491	69.7538	72.3501	92.591	73.9604	40.2453	42.7933	58.0776	52.4605	21.6938	84.8549	62.2314	57.2719
-9	96.3696	95.3227	96.5066	79.5425	78.1511	60.1686	26.9124	52.3673	46.3153	81.6531	71.7397	107.409	70.8529	39.1593	57.4387	56.929	44.445	22.9773	84.361	101.716	57.917
-10	99.9712	100.372	97.4	83.3267	82.8968	73.766	33.2994	67.4282	44.1538	94.364	78.3778	109.369	74.0725	39.5599	84.425	63.1199	49.9438	42.2612	68.927	65.687	66.5578
