# Supplementary material for: Structural insight into ligand binding and activation of the orphan GPCR Mas1
Source: EMBO J. 2026 Mar 30;45(10):3500–13. doi: 10.1038/s44318-026-00764-6 (PMC13187490; doi:10.1038/s44318-026-00764-6)
Supplement: Supplementary file 5 — Source data Fig. 4 [file 44318_2026_764_MOESM5_ESM.zip › Figure 4/Panel e/Fig 4e.xlsx]

## Sheet: Sheet1
log[AR234958(M)]	WT			I172A			Y168A
-4	9.93424	9.17128	3.25635	52.9409	59.4414	58.4454	22.9807	31.6445	35.7669
-5	-5.78281	4.79674	-1.24801	53.1531	67.7006	65.6222	19.5533	20.2974	41.8076
-6	30.138	-3.24812	6.3482	85.1564	61.6934	85.4856	12.2989	22.6984	42.237
-7	84.5365	72.689	48.6561	89.6185	81.7448	83.5096	13.5396	28.3645	33.2907
-8	100.843	107.239	86.7356	78.9184	90.5578	85.7623	23.0625	27.6984	45.0117
-9	101.2	91.3087	100.857	93.1068	90.9074	82.8878	19.0087	28.8821	34.3503
-10	96.1876	93.2796	95.3195	87.0037	78.681	59.2142	31.3398	29.1494	17.6024
-11	97.6021	99.9459	104.783	88.5137	96.6492	89.3216	25.3006	40.1033	42.5892
