# Supplementary material for: Structural insight into ligand binding and activation of the orphan GPCR Mas1
Source: EMBO J. 2026 Mar 30;45(10):3500–13. doi: 10.1038/s44318-026-00764-6 (PMC13187490; doi:10.1038/s44318-026-00764-6)
Supplement: Supplementary file 5 — Source data Fig. 4 [file 44318_2026_764_MOESM5_ESM.zip › Figure 4/Panel f/Fig 4f.xlsx]

## Sheet: Sheet1
log[AR234958(M)]	WT			H266A			H262A			Y248A
-4	9.93424	9.17128	3.25635	61.9735	70.4463	85.1219	33.3304	13.4525	45.0649	61.0619	21.9564	80.8472
-5	-5.78281	4.79674	-1.24801	49.6659	59.7054	80.8985	42.938	2.18481	48.0196	56.436	48.5711	73.9275
-6	30.138	-3.24812	6.3482	55.9095	77.838	80.2475	58.9392	13.9582	47.6511	66.624	43.4862	73.7327
-7	84.5365	72.689	48.6561	60.8449	80.9606	88.2741	80.4588	35.8721	72.8222	71.5328	46.977	84.5627
-8	100.843	107.239	86.7356	69.7219	76.0672	86.8816	84.2654	39.537	64.6668	70.8228	38.8522	86.6225
-9	101.2	91.3087	100.857	67.7524	87.8817	86.2911	79.4199	41.5623	72.4973	70.6312	42.9475	92.0851
-10	96.1876	93.2796	95.3195	69.6903	88.551	83.8845	91.3643	45.1074	70.6131	79.2632	40.3063	101.355
-11	97.6021	99.9459	104.783	76.8297	91.1346	80.0383	93.9391	50.6737	74.853	78.2111	52.3923	102.799
