# Supplementary material for: Structural insight into ligand binding and activation of the orphan GPCR Mas1
Source: EMBO J. 2026 Mar 30;45(10):3500–13. doi: 10.1038/s44318-026-00764-6 (PMC13187490; doi:10.1038/s44318-026-00764-6)
Supplement: Supplementary file 5 — Source data Fig. 4 [file 44318_2026_764_MOESM5_ESM.zip › Figure 4/Panel g/Fig 4g.xlsx]

## Sheet: Sheet1
log[AR234958(M)]	WT			L87A			Y91A			Y95A			I84A
-4	9.93424	9.17128	3.25635	36.9757	65.3225	52.1584	35.8995	60.758	50.4325	41.6678	51.8786	40.8801	36.2585	33.7388	8.88851
-5	-5.78281	4.79674	-1.24801	38.3002	76.0986	75.7745	26.6022	48.4213	42.4075	9.53748	30.2628	46.4525	19.0936	28.1422	4.38323
-6	30.138	-3.24812	6.3482	32.2712	81.3231	82.2405	24.4286	64.0997	37.972	11.9883	34.1675	48.0736	26.2396	42.7428	3.92578
-7	84.5365	72.689	48.6561	45.909	83.203	81.2579	31.879	62.0468	33.8548	77.0381	83.4854	91.8126	27.7935	40.2429	19.7068
-8	100.843	107.239	86.7356	49.9474	85.1668	84.8135	42.6593	76.2589	44.7752	100.415	96.4826	103.89	39.0997	44.151	26.7415
-9	101.2	91.3087	100.857	50.2624	84.978	84.9696	39.2702	85.243	47.9502	80.7488	84.4009	106.441	37.3221	30.3066	31.3217
-10	96.1876	93.2796	95.3195	58.5428	84.0392	81.3564	39.4373	80.6455	68.2768	79.4042	86.6214	113.008	37.9567	41.1917	47.64
-11	97.6021	99.9459	104.783	76.7208	91.8969	80.4463	53.4348	92.4423	70.3927	86.6487	96.1994	114.251	47.5987	58.1849	63.1515
