# Supplementary material for: Structural insight into ligand binding and activation of the orphan GPCR Mas1
Source: EMBO J. 2026 Mar 30;45(10):3500–13. doi: 10.1038/s44318-026-00764-6 (PMC13187490; doi:10.1038/s44318-026-00764-6)
Supplement: Supplementary file 6 — Source data Fig. 6 [file 44318_2026_764_MOESM6_ESM.zip › Figure 6/Panel e/Fig 6e.xlsx]

## Sheet: Sheet1
log[NPFF(M)]	MAS1-WT			L120A			M244A			Y116A			A241G			F237A
-3	4.61821	1.37585	6.21086	29.5138	49.8755	15.8241	60.4347	24.5135	49.5152	-1.893	24.0651	3.43406	-9.10415	34.6308	16.1116	7.73768	24.3687	26.2496
-4	5.62605	8.45465	5.4601	61.5989	48.7834	41.2311	56.636	59.4075	76.511	14.9599	21.5249	4.19061	21.1239	58.8359	16.572	37.0806	12.5289	28.43
-5	47.2474	41.3979	57.9958	79.9507	56.0321	72.5461	50.7154	67.1831	76.8561	75.2447	106.218	21.5691	71.1634	98.3943	30.6118	34.3175	44.9456	36.0155
-6	103.318	100.394	98.9832	108.349	76.8454	105.668	51.1394	82.5545	91.5302	95.8456	114.19	45.9174	104.247	128.589	83.3784	34.9699	24.1572	34.0986
-7	97.923	94.8018	102.766	110.639	87.9773	110.613	46.1699	68.5685	92.1762	92.0305	121.371	51.9374	108.335	126.927	87.0625	33.8915	11.0883	37.4909
-8	95.1727	100.175	97.2447	110.668	79.3208	122.232	46.3067	66.8596	86.6398	104.858	119.742	53.956	117.646	133.553	88.6243	36.2513	18.9166	40.2252
-9	96.3696	95.3227	96.5066	112.47	82.9719	111.917	53.4658	69.9515	103.168	102.461	108.207	52.6592	104.656	123.221	87.527	41.8381	16.9607	41.2127
-10	99.9712	100.372	97.4	114.549	87.6827	118.087	53.6234	87.8497	84.956	95.7824	112.01	59.9178	104.539	124.137	88.4627	45.428	42.0355	46.7617
