# Supplementary material for: Structural insight into ligand binding and activation of the orphan GPCR Mas1
Source: EMBO J. 2026 Mar 30;45(10):3500–13. doi: 10.1038/s44318-026-00764-6 (PMC13187490; doi:10.1038/s44318-026-00764-6)
Supplement: Supplementary file 7 — Appendix Figure Source Data [file 44318_2026_764_MOESM7_ESM.zip]

Archive with 18 entries (7 files):
- Appendix Source Data/
- Appendix Source Data/Sup.figure_2/
- Appendix Source Data/Sup.figure_2/Sup.figure 1/
- Appendix Source Data/Sup.figure_2/Sup.figure 1/original gel scn file by BioRad.png
- Appendix Source Data/Sup.figure_2/Sup.figure 1/Sfig 1_Column Curve.xlsx
- Appendix Source Data/Sup.figure_3/
- Appendix Source Data/Sup.figure_3/Sup.figure 2/
- Appendix Source Data/Sup.figure_3/Sup.figure 2/original gel scn file by BioRad.png
- Appendix Source Data/Sup.figure_3/Sup.figure 2/Sfig. 2 Column Curve.xlsx
- Appendix Source Data/Sup.figure_6/
- Appendix Source Data/Sup.figure_6/Sup.figure 5/
- Appendix Source Data/Sup.figure_6/Sup.figure 5/Panel a/
- Appendix Source Data/Sup.figure_6/Sup.figure 5/Panel a/Sfig. 5a.xlsx
- Appendix Source Data/Sup.figure_6/Sup.figure 5/Panel b/
- Appendix Source Data/Sup.figure_6/Sup.figure 5/Panel b/Sfig. 5b.xlsx
- Appendix Source Data/Surface_expression/
- Appendix Source Data/Surface_expression/Surface expression/
- Appendix Source Data/Surface_expression/Surface expression/Source DATA of surface expression.xlsx
