# Supplementary material for: Structural insight into ligand binding and activation of the orphan GPCR Mas1
Source: EMBO J. 2026 Mar 30;45(10):3500–13. doi: 10.1038/s44318-026-00764-6 (PMC13187490; doi:10.1038/s44318-026-00764-6)
Supplement: Supplementary file 7 — Appendix Figure Source Data [file 44318_2026_764_MOESM7_ESM.zip › Appendix Source Data/Sup.figure_2/Sup.figure 1/Sfig 1_Column Curve.xlsx]

## Sheet: Sheet1
ml	mAU
0	-0.03
0.02	-0.03
0.03	-0.02
0.05	-0.04
0.07	-0.03
0.09	-0.03
0.1	-0.02
0.12	-0.04
0.14	-0.05
0.16	-0.04
0.17	-0.06
0.19	-0.07
0.21	-0.08
0.23	-0.06
0.24	-0.07
0.26	-0.06
0.28	-0.08
0.29	-0.08
0.31	-0.1
0.33	-0.07
0.35	-0.09
0.36	-0.1
0.38	-0.08
0.4	-0.11
0.42	-0.1
0.43	-0.1
0.45	-0.13
0.47	-0.11
0.48	-0.11
0.5	-0.11
0.52	-0.12
0.54	-0.12
0.55	-0.12
0.57	-0.12
0.59	-0.13
0.61	-0.12
0.62	-0.14
0.64	-0.13
0.66	-0.12
0.68	-0.14
0.69	-0.13
0.71	-0.12
0.73	-0.14
0.74	-0.12
0.76	-0.13
0.78	-0.14
0.8	-0.14
0.81	-0.14
0.83	-0.14
0.85	-0.13
0.87	-0.14
0.88	-0.15
0.9	-0.14
0.92	-0.14
0.93	-0.15
0.95	-0.15
0.97	-0.13
0.99	-0.16
1	-0.16
1.02	-0.13
1.04	-0.15
1.06	-0.14
1.07	-0.17
1.09	-0.14
1.11	-0.15
1.13	-0.16
1.14	-0.16
1.16	-0.17
1.18	-0.16
1.19	-0.17
1.21	-0.18
1.23	-0.15
1.25	-0.16
1.26	-0.15
1.28	-0.15
1.3	-0.16
1.32	-0.15
1.33	-0.14
1.35	-0.16
1.37	-0.15
1.38	-0.15
1.4	-0.14
1.42	-0.17
1.44	-0.16
1.45	-0.15
1.47	-0.15
1.49	-0.15
1.51	-0.16
1.52	-0.15
1.54	-0.15
1.56	-0.16
1.58	-0.15
1.59	-0.15
1.61	-0.15
1.63	-0.16
1.64	-0.17
1.66	-0.16
1.68	-0.16
1.7	-0.16
1.71	-0.16
1.73	-0.16
1.75	-0.13
1.77	-0.16
1.78	-0.16
1.8	-0.16
1.82	-0.16
1.83	-0.17
1.85	-0.16
1.87	-0.15
1.89	-0.16
1.9	-0.16
1.92	-0.15
1.94	-0.14
1.96	-0.15
1.97	-0.15
1.99	-0.16
2.01	-0.17
2.03	-0.15
2.04	-0.16
2.06	-0.14
2.08	-0.16
2.09	-0.17
2.11	-0.14
2.13	-0.12
2.15	-0.13
2.16	-0.13
2.18	-0.14
2.2	-0.12
2.22	-0.13
2.23	-0.12
2.25	-0.14
2.27	-0.16
2.28	-0.14
2.3	-0.15
2.32	-0.12
2.34	-0.13
2.35	-0.12
2.37	-0.11
2.39	-0.11
2.41	-0.14
2.42	-0.11
2.44	-0.12
2.46	-0.12
2.48	-0.12
2.49	-0.13
2.51	-0.12
2.53	-0.13
2.54	-0.11
2.56	-0.1
2.58	-0.13
2.6	-0.1
2.61	-0.11
2.63	-0.1
2.65	-0.1
2.67	-0.1
2.68	-0.08
2.7	-0.09
2.72	-0.08
2.73	-0.08
2.75	-0.08
2.77	-0.09
2.79	-0.06
2.8	-0.08
2.82	-0.09
2.84	-0.1
2.86	-0.07
2.87	-0.07
2.89	-0.07
2.91	-0.06
2.93	-0.06
2.94	-0.05
2.96	-0.05
2.98	-0.06
2.99	-0.03
3.01	-0.04
3.03	-0.05
3.05	-0.05
3.06	-0.06
3.08	-0.07
3.1	-0.04
3.12	-0.03
3.13	-0.05
3.15	-0.02
3.17	-0.06
3.18	-0.04
3.2	-0.05
3.22	-0.03
3.24	-0.03
3.25	-0.02
3.27	-0.04
3.29	-0.03
3.31	-0.03
3.32	-0.02
3.34	-0.04
3.36	-0.04
3.38	-0.04
3.39	-0.05
3.41	-0.05
3.43	-0.03
3.44	-0.02
3.46	-0.04
3.48	-0.02
3.5	-0.03
3.51	-0.02
3.53	-0.01
3.55	-0.03
3.57	-0.04
3.58	-0.03
3.6	-0.03
3.62	-0.04
3.63	-0.04
3.65	-0.04
3.67	-0.02
3.69	-0.03
3.7	-0.02
3.72	-0.04
3.74	-0.05
3.76	-0.01
3.77	-0.03
3.79	-0.02
3.81	-0.03
3.83	-0.03
3.84	-0.02
3.86	-0.03
3.88	-0.03
3.89	-0.04
3.91	-0.02
3.93	-0.03
3.95	-0.03
3.96	-0.03
3.98	-0.03
4	-0.02
4.02	-0.03
4.03	-0.03
4.05	-0.02
4.07	0
4.08	-0.03
4.1	-0.03
4.12	-0.02
4.14	-0.01
4.15	-0.02
4.17	-0.02
4.19	-0.01
4.21	-0.03
4.22	-0.03
4.24	-0.01
4.26	-0.01
4.28	-0.02
4.29	-0.02
4.31	-0.01
4.33	-0.01
4.34	-0.03
4.36	-0.02
4.38	0.02
4.4	-0.03
4.41	-0.02
4.43	-0.03
4.45	0.01
4.47	-0.02
4.48	-0.02
4.5	-0.03
4.52	-0.01
4.53	-0.01
4.55	0
4.57	0
4.59	0.02
4.6	0
4.62	0.01
4.64	0.01
4.66	0
4.67	0.01
4.69	0
4.71	0.01
4.73	0.02
4.74	0.01
4.76	0.02
4.78	0.01
4.79	0.01
4.81	0.02
4.83	0.03
4.85	0.04
4.86	0.04
4.88	0.02
4.9	0.02
4.92	0.03
4.93	0.01
4.95	0.02
4.97	0.03
4.98	0.03
5	0.03
5.02	0.04
5.04	0.04
5.05	0.05
5.07	0.04
5.09	0.04
5.11	0.01
5.12	0.01
5.14	0
5.16	0
5.18	0.02
5.19	0.01
5.21	0.03
5.23	0.04
5.24	0.05
5.26	0.06
5.28	0.17
5.3	0.23
5.31	0.3
5.33	0.32
5.35	0.32
5.37	0.3
5.38	0.28
5.4	0.29
5.42	0.26
5.43	0.22
5.45	0.24
5.47	0.21
5.49	0.21
5.5	0.19
5.52	0.19
5.54	0.18
5.56	0.15
5.57	0.15
5.59	0.14
5.61	0.14
5.63	0.12
5.64	0.13
5.66	0.11
5.68	0.11
5.69	0.1
5.71	0.1
5.73	0.09
5.75	0.08
5.76	0.08
5.78	0.06
5.8	0.06
5.82	0.06
5.83	0.05
5.85	0.05
5.87	0.05
5.89	0.04
5.9	0.07
5.92	0.05
5.94	0.04
5.95	0.03
5.97	-0.01
5.99	0.01
6.01	0
6.02	0.02
6.04	0.02
6.06	0
6.08	0.02
6.09	-0.01
6.11	-0.01
6.13	0.01
6.14	0
6.16	0
6.18	0
6.2	0.01
6.21	-0.03
6.23	-0.03
6.25	-0.03
6.27	-0.02
6.28	-0.02
6.3	-0.04
6.32	-0.05
6.34	-0.02
6.35	-0.03
6.37	-0.04
6.39	-0.05
6.4	-0.06
6.42	-0.05
6.44	-0.06
6.46	-0.05
6.47	-0.05
6.49	-0.06
6.51	-0.06
6.53	-0.05
6.54	-0.05
6.56	-0.06
6.58	-0.06
6.59	-0.07
6.61	-0.07
6.63	-0.08
6.65	-0.07
6.66	-0.08
6.68	-0.08
6.7	-0.08
6.72	-0.08
6.73	-0.06
6.75	-0.07
6.77	-0.09
6.79	-0.1
6.8	-0.08
6.82	-0.07
6.84	-0.09
6.85	-0.09
6.87	-0.1
6.89	-0.11
6.91	-0.1
6.92	-0.09
6.94	-0.11
6.96	-0.11
6.98	-0.1
6.99	-0.12
7.01	-0.13
7.03	-0.1
7.04	-0.12
7.06	-0.11
7.08	-0.12
7.1	-0.12
7.11	-0.11
7.13	-0.11
7.15	-0.12
7.17	-0.14
7.18	-0.1
7.2	-0.09
7.22	-0.11
7.24	-0.12
7.25	-0.13
7.27	-0.13
7.29	-0.13
7.3	-0.12
7.32	-0.12
7.34	-0.09
7.36	-0.09
7.37	-0.09
7.39	-0.07
7.41	-0.1
7.43	-0.07
7.44	-0.08
7.46	-0.06
7.48	-0.06
7.49	-0.04
7.51	0
7.53	0.03
7.55	0.07
7.56	0.09
7.58	0.14
7.6	0.18
7.62	0.23
7.63	0.27
7.65	0.34
7.67	0.39
7.69	0.47
7.7	0.57
7.72	0.63
7.74	0.72
7.75	0.84
7.77	0.94
7.79	1.11
7.81	1.32
7.82	1.53
7.84	1.78
7.86	2.15
7.88	2.64
7.89	3.23
7.91	4.13
7.93	5.21
7.94	6.65
7.96	8.77
7.98	11.45
8	14.77
8.01	19.73
8.03	26.11
8.05	34.28
8.07	44.58
8.08	58.15
8.1	73.79
8.12	94.96
8.14	121.67
8.15	149.25
8.17	185.16
8.19	221.57
8.2	261.17
8.22	307.73
8.24	354.87
8.26	403.28
8.27	457.06
8.29	510.32
8.31	561.75
8.33	610.96
8.34	664.12
8.36	714.3
8.38	760.58
8.39	807.22
8.41	847.34
8.43	887.55
8.45	927.56
8.46	963.71
8.48	995.68
8.5	1018.81
8.52	1040.36
8.53	1060.29
8.55	1074.65
8.57	1086.38
8.59	1096.6
8.6	1103.72
8.62	1107.12
8.64	1112.99
8.65	1116.61
8.67	1118.44
8.69	1120.29
8.71	1121.71
8.72	1121.92
8.74	1121.32
8.76	1120.81
8.78	1119.94
8.79	1118.44
8.81	1116.27
8.83	1114.62
8.84	1113.5
8.86	1111.49
8.88	1109.78
8.9	1107.59
8.91	1104.8
8.93	1102.57
8.95	1100.57
8.97	1098.79
8.98	1097.07
9	1095.73
9.02	1092.93
9.04	1091.52
9.05	1090.29
9.07	1089.12
9.09	1086.88
9.1	1085.52
9.12	1084.33
9.14	1082.17
9.16	1080.38
9.17	1078.97
9.19	1077.32
9.21	1074.36
9.23	1072.64
9.24	1071.73
9.26	1069.4
9.28	1067.36
9.29	1065.71
9.31	1063.08
9.33	1060.11
9.35	1058.33
9.36	1056.01
9.38	1053.8
9.4	1049.55
9.42	1047.91
9.43	1044.82
9.45	1041.38
9.47	1038.8
9.49	1035.42
9.5	1031.9
9.52	1028.31
9.54	1025.26
9.55	1021.94
9.57	1017.44
9.59	1012.91
9.61	1008.95
9.62	1004.71
9.64	1000.89
9.66	997.74
9.68	993.56
9.69	989.3
9.71	986.01
9.73	982.8
9.74	980.73
9.76	977.46
9.78	975.31
9.8	973.51
9.81	972.4
9.83	971.54
9.85	970.77
9.87	970.74
9.88	971.13
9.9	971.87
9.92	972.73
9.94	974.23
9.95	974.98
9.97	977.16
9.99	980.06
10	982.73
10.02	985.67
10.04	989.32
10.06	992.21
10.07	994.75
10.09	998.01
10.11	1000.18
10.13	1003.53
10.14	1007.31
10.16	1010.65
10.18	1013.26
10.19	1015.94
10.21	1018.24
10.23	1019.45
10.25	1020.46
10.26	1021.4
10.28	1022.1
10.3	1021.24
10.32	1020.88
10.33	1020.51
10.35	1019.04
10.37	1017.04
10.39	1014.77
10.4	1012.04
10.42	1008.64
10.44	1005.4
10.45	1002.07
10.47	998.33
10.49	993.48
10.51	987.68
10.52	982.85
10.54	976.99
10.56	971.08
10.58	965.75
10.59	959.43
10.61	952.34
10.63	946.98
10.64	941.92
10.66	933.88
10.68	927.6
10.7	920.43
10.71	912.12
10.73	904.64
10.75	897.04
10.77	887.32
10.78	878.98
10.8	871.27
10.82	861.82
10.84	854.81
10.85	845.97
10.87	836.33
10.89	827.24
10.9	817.55
10.92	808.91
10.94	799.2
10.96	789.31
10.97	779.72
10.99	770.88
11.01	760.83
11.03	751.57
11.04	740.66
11.06	729.94
11.08	718.94
11.09	710.11
11.11	700.26
11.13	687.99
11.15	679.02
11.16	668.12
11.18	656.67
11.2	647.5
11.22	636.73
11.23	625.16
11.25	615.62
11.27	605.36
11.29	593.77
11.3	583.3
11.32	574.87
11.34	564.09
11.35	554.61
11.37	545.58
11.39	536.82
11.41	526.6
11.42	516.96
11.44	508.47
11.46	500.09
11.48	491.12
11.49	483.59
11.51	475.44
11.53	467.23
11.55	459.18
11.56	452.48
11.58	445.53
11.6	436.47
11.61	429.8
11.63	423.17
11.65	415.69
11.67	409.76
11.68	403.23
11.7	396.71
11.72	390.58
11.74	384.99
11.75	379.89
11.77	373.11
11.79	367.81
11.8	361.92
11.82	356.48
11.84	351.18
11.86	345.63
11.87	340.65
11.89	335.71
11.91	330.88
11.93	326.27
11.94	321.07
11.96	316.8
11.98	311.35
12	306.91
12.01	302.71
12.03	298.5
12.05	293.89
12.06	289.34
12.08	285.57
12.1	281.46
12.12	276.99
12.13	273.72
12.15	269.62
12.17	265.21
12.19	261.67
12.2	257.64
12.22	253.49
12.24	250
12.25	246.73
12.27	243.04
12.29	239.3
12.31	236.04
12.32	232.65
12.34	229.32
12.36	225.61
12.38	222.02
12.39	218.57
12.41	215.44
12.43	212
12.45	208.91
12.46	205.31
12.48	202.49
12.5	199.59
12.51	196.64
12.53	193.48
12.55	190.44
12.57	187.56
12.58	184.54
12.6	181.79
12.62	178.73
12.64	175.69
12.65	173.27
12.67	170.85
12.69	167.84
12.7	165.55
12.72	162.43
12.74	159.89
12.76	157.32
12.77	154.72
12.79	152.12
12.81	149.67
12.83	147.39
12.84	144.99
12.86	142.58
12.88	140.38
12.9	138.11
12.91	135.81
12.93	133.75
12.95	131.42
12.96	129.27
12.98	126.91
13	125.07
13.02	123.11
13.03	120.98
13.05	119.14
13.07	117.35
13.09	115.48
13.1	113.43
13.12	111.67
13.14	109.96
13.15	108.12
13.17	106.47
13.19	104.87
13.21	103.11
13.22	101.55
13.24	99.89
13.26	98.66
13.28	97.04
13.29	95.47
13.31	94.04
13.33	92.75
13.35	91.33
13.36	89.98
13.38	88.75
13.4	87.39
13.41	86.1
13.43	84.98
13.45	83.9
13.47	82.51
13.48	81.4
13.5	80.19
13.52	79.05
13.54	77.94
13.55	76.75
13.57	75.7
13.59	74.84
13.6	73.82
13.62	72.86
13.64	71.74
13.66	70.76
13.67	69.8
13.69	68.9
13.71	68
13.73	67.03
13.74	66.18
13.76	65.27
13.78	64.42
13.8	63.65
13.81	62.71
13.83	61.99
13.85	61.16
13.86	60.36
13.88	59.52
13.9	58.75
13.92	58.05
13.93	57.32
13.95	56.62
13.97	55.89
13.99	55.18
14	54.53
14.02	53.87
14.04	53.25
14.05	52.58
14.07	51.95
14.09	51.39
14.11	50.8
14.12	50.25
14.14	49.69
14.16	49.17
14.18	48.67
14.19	48.12
14.21	47.62
14.23	47.16
14.25	46.68
14.26	46.21
14.28	45.76
14.3	45.34
14.31	44.9
14.33	44.51
14.35	44.13
14.37	43.78
14.38	43.42
14.4	43.08
14.42	42.72
14.44	42.43
14.45	42.12
14.47	41.86
14.49	41.19
14.5	37.56
14.52	37.33
14.54	38.48
14.56	39.12
14.57	39.54
14.59	39.88
14.61	40.06
14.63	40.19
14.64	40.33
14.66	40.4
14.68	40.23
14.7	40.05
14.71	39.86
14.73	39.64
14.75	39.48
14.76	39.3
14.78	39.16
14.8	38.98
14.82	38.88
14.83	38.8
14.85	38.7
14.87	38.6
14.89	38.52
14.9	38.45
14.92	38.38
14.94	38.31
14.95	38.23
14.97	38.19
14.99	38.14
15.01	38.09
15.02	38.06
15.04	37.99
15.06	37.94
15.08	37.9
15.09	37.82
15.11	37.8
15.13	37.74
15.15	37.71
15.16	37.67
15.18	37.6
15.2	37.55
15.21	37.5
15.23	37.47
15.25	37.42
15.27	37.38
15.28	37.33
15.3	37.3
15.32	37.25
15.34	37.19
15.35	37.13
15.37	37.09
15.39	37.04
15.4	36.98
15.42	36.93
15.44	36.85
15.46	36.79
15.47	36.69
15.49	36.61
15.51	36.52
15.53	36.41
15.54	36.31
15.56	36.18
15.58	36.04
15.6	35.92
15.61	35.79
15.63	35.59
15.65	35.45
15.66	35.27
15.68	35.08
15.7	34.88
15.72	34.66
15.73	34.44
15.75	34.23
15.77	33.99
15.79	33.73
15.8	33.46
15.82	33.21
15.84	32.9
15.85	32.64
15.87	32.36
15.89	32.02
15.91	31.73
15.92	31.44
15.94	31.09
15.96	30.79
15.98	30.46
15.99	30.12
16.01	29.78
16.03	29.44
16.05	29.11
16.06	28.73
16.08	28.4
16.1	28.08
16.11	27.7
16.13	27.39
16.15	27.01
16.17	26.71
16.18	26.41
16.2	26.04
16.22	25.71
16.24	25.37
16.25	25.07
16.27	24.74
16.29	24.42
16.3	24.11
16.32	23.8
16.34	23.52
16.36	23.2
16.37	22.9
16.39	22.61
16.41	22.32
16.43	22.04
16.44	21.75
16.46	21.44
16.48	21.21
16.5	20.96
16.51	20.69
16.53	20.44
16.55	20.18
16.56	19.92
16.58	19.68
16.6	19.44
