# Supplementary material for: Structural insight into ligand binding and activation of the orphan GPCR Mas1
Source: EMBO J. 2026 Mar 30;45(10):3500–13. doi: 10.1038/s44318-026-00764-6 (PMC13187490; doi:10.1038/s44318-026-00764-6)
Supplement: Supplementary file 7 — Appendix Figure Source Data [file 44318_2026_764_MOESM7_ESM.zip › Appendix Source Data/Sup.figure_3/Sup.figure 2/Sfig. 2 Column Curve.xlsx]

## Sheet: Sheet1
ml	mAU
0	0.03
0.01	-0.02
0.03	-0.06
0.04	-0.08
0.06	-0.08
0.07	-0.07
0.08	-0.1
0.1	-0.07
0.11	-0.06
0.13	-0.05
0.14	-0.03
0.15	-0.06
0.17	-0.05
0.18	-0.08
0.2	-0.07
0.21	-0.07
0.22	-0.06
0.24	-0.04
0.25	0.1
0.27	0.64
0.28	1.44
0.3	1.91
0.31	2
0.32	1.97
0.34	1.95
0.35	1.95
0.37	1.94
0.38	1.95
0.39	1.87
0.41	1.77
0.42	1.73
0.44	1.67
0.45	1.62
0.46	1.54
0.48	1.44
0.49	1.36
0.51	1.28
0.52	1.23
0.53	1.19
0.55	1.13
0.56	1.15
0.58	0.99
0.59	0.92
0.6	0.87
0.62	0.84
0.63	0.79
0.65	0.8
0.66	0.73
0.67	0.7
0.69	0.63
0.7	0.62
0.72	0.61
0.73	0.61
0.75	0.55
0.76	0.52
0.77	0.5
0.79	0.49
0.8	0.43
0.82	0.41
0.83	0.4
0.84	0.38
0.86	0.37
0.87	0.36
0.89	0.33
0.9	0.28
0.91	0.25
0.93	0.27
0.94	0.28
0.96	0.25
0.97	0.23
0.98	0.23
1	0.25
1.01	0.22
1.03	0.22
1.04	0.22
1.05	0.19
1.07	0.18
1.08	0.17
1.1	0.16
1.11	0.16
1.12	0.14
1.14	0.11
1.15	0.13
1.17	0.19
1.18	0.13
1.2	0.14
1.21	0.1
1.22	0.11
1.24	0.09
1.25	0.08
1.27	0.09
1.28	0.1
1.29	0.18
1.31	0.11
1.32	0.1
1.34	0.04
1.35	0.05
1.36	0.03
1.38	0.01
1.39	0
1.41	0.02
1.42	0.01
1.43	0.02
1.45	0.01
1.46	0.01
1.48	0.02
1.49	-0.01
1.5	-0.02
1.52	-0.04
1.53	-0.03
1.55	-0.05
1.56	-0.07
1.57	-0.04
1.59	-0.04
1.6	-0.05
1.62	-0.04
1.63	-0.05
1.65	-0.1
1.66	-0.09
1.67	-0.08
1.69	-0.06
1.7	-0.07
1.72	-0.08
1.73	-0.1
1.74	-0.09
1.76	-0.09
1.77	-0.08
1.79	-0.1
1.8	-0.12
1.81	-0.12
1.83	-0.12
1.84	-0.12
1.86	-0.11
1.87	-0.09
1.88	-0.12
1.9	-0.12
1.91	-0.12
1.93	-0.1
1.94	-0.12
1.95	-0.12
1.97	-0.14
1.98	-0.14
2	-0.12
2.01	-0.13
2.02	-0.15
2.04	-0.14
2.05	-0.16
2.07	-0.18
2.08	-0.17
2.1	-0.16
2.11	-0.18
2.12	-0.18
2.14	-0.18
2.15	-0.17
2.17	-0.19
2.18	-0.18
2.19	-0.19
2.21	-0.19
2.22	-0.19
2.24	-0.21
2.25	-0.21
2.26	-0.21
2.28	-0.2
2.29	-0.21
2.31	-0.22
2.32	-0.22
2.33	-0.23
2.35	-0.23
2.36	-0.24
2.38	-0.23
2.39	-0.22
2.4	-0.24
2.42	-0.22
2.43	-0.21
2.45	-0.22
2.46	-0.22
2.47	-0.23
2.49	-0.22
2.5	-0.25
2.52	-0.24
2.53	-0.26
2.54	-0.26
2.56	-0.25
2.57	-0.26
2.59	-0.27
2.6	-0.26
2.62	-0.27
2.63	-0.28
2.64	-0.26
2.66	-0.27
2.67	-0.27
2.69	-0.28
2.7	-0.28
2.71	-0.27
2.73	-0.28
2.74	-0.27
2.76	-0.26
2.77	-0.27
2.78	-0.27
2.8	-0.3
2.81	-0.29
2.83	-0.29
2.84	-0.28
2.85	-0.29
2.87	-0.29
2.88	-0.29
2.9	-0.29
2.91	-0.3
2.92	-0.3
2.94	-0.32
2.95	-0.33
2.97	-0.3
2.98	-0.31
2.99	-0.3
3.01	-0.3
3.02	-0.29
3.04	-0.31
3.05	-0.32
3.07	-0.31
3.08	-0.32
3.09	-0.3
3.11	-0.3
3.12	-0.31
3.14	-0.31
3.15	-0.32
3.16	-0.32
3.18	-0.32
3.19	-0.32
3.21	-0.32
3.22	-0.31
3.23	-0.32
3.25	-0.31
3.26	-0.33
3.28	-0.33
3.29	-0.34
3.3	-0.33
3.32	-0.32
3.33	-0.31
3.35	-0.33
3.36	-0.33
3.37	-0.33
3.39	-0.35
3.4	-0.34
3.42	-0.34
3.43	-0.32
3.44	-0.33
3.46	-0.34
3.47	-0.35
3.49	-0.35
3.5	-0.33
3.52	-0.34
3.53	-0.33
3.54	-0.36
3.56	-0.36
3.57	-0.33
3.59	-0.33
3.6	-0.35
3.61	-0.33
3.63	-0.33
3.64	-0.35
3.66	-0.34
3.67	-0.35
3.68	-0.36
3.7	-0.35
3.71	-0.34
3.73	-0.35
3.74	-0.36
3.75	-0.36
3.77	-0.35
3.78	-0.38
3.8	-0.34
3.81	-0.31
3.82	-0.3
3.84	0.11
3.85	-0.13
3.87	-0.19
3.88	-0.36
3.89	-0.28
3.91	-0.31
3.92	-0.33
3.94	-0.33
3.95	-0.35
3.97	-0.36
3.98	-0.35
3.99	-0.34
4.01	-0.35
4.02	-0.36
4.04	-0.37
4.05	-0.36
4.06	-0.34
4.08	-0.36
4.09	-0.37
4.11	-0.36
4.12	-0.35
4.13	-0.34
4.15	-0.36
4.16	-0.36
4.18	-0.36
4.19	-0.36
4.2	-0.36
4.22	-0.36
4.23	-0.37
4.25	-0.39
4.26	-0.37
4.27	-0.37
4.29	-0.39
4.3	-0.37
4.32	-0.35
4.33	-0.34
4.34	-0.38
4.36	-0.39
4.37	-0.4
4.39	-0.38
4.4	-0.4
4.42	-0.39
4.43	-0.38
4.44	-0.38
4.46	-0.38
4.47	-0.4
4.49	-0.39
4.5	-0.38
4.51	-0.37
4.53	-0.37
4.54	-0.37
4.56	-0.38
4.57	-0.38
4.58	-0.38
4.6	-0.37
4.61	-0.36
4.63	-0.38
4.64	-0.38
4.65	-0.38
4.67	-0.37
4.68	-0.37
4.7	-0.37
4.71	-0.37
4.72	-0.39
4.74	-0.37
4.75	-0.38
4.77	-0.38
4.78	-0.38
4.79	-0.37
4.81	-0.38
4.82	-0.38
4.84	-0.36
4.85	-0.38
4.86	-0.37
4.88	-0.36
4.89	-0.38
4.91	-0.38
4.92	-0.37
4.94	-0.37
4.95	-0.38
4.96	-0.39
4.98	-0.37
4.99	-0.39
5.01	-0.38
5.02	-0.36
5.03	-0.36
5.05	-0.38
5.06	-0.37
5.08	-0.36
5.09	-0.37
5.1	-0.36
5.12	-0.36
5.13	-0.36
5.15	-0.36
5.16	-0.35
5.17	-0.36
5.19	-0.35
5.2	-0.36
5.22	-0.35
5.23	-0.35
5.24	-0.36
5.26	-0.36
5.27	-0.34
5.29	-0.34
5.3	-0.34
5.31	-0.35
5.33	-0.34
5.34	-0.33
5.36	-0.33
5.37	-0.33
5.39	-0.33
5.4	-0.33
5.41	-0.34
5.43	-0.32
5.44	-0.31
5.46	-0.36
5.47	-0.32
5.48	-0.33
5.5	-0.32
5.51	-0.31
5.53	-0.3
5.54	-0.31
5.55	-0.31
5.57	-0.29
5.58	-0.29
5.6	-0.28
5.61	-0.3
5.62	-0.3
5.64	-0.28
5.65	-0.27
5.67	-0.28
5.68	-0.27
5.69	-0.26
5.71	-0.25
5.72	-0.2
5.74	-0.22
5.75	-0.24
5.76	-0.23
5.78	-0.26
5.79	-0.22
5.81	-0.21
5.82	-0.21
5.84	-0.21
5.85	-0.2
5.86	-0.19
5.88	-0.17
5.89	-0.18
5.91	-0.18
5.92	-0.13
5.93	-0.15
5.95	-0.14
5.96	-0.14
5.98	-0.14
5.99	-0.12
6	-0.12
6.02	-0.12
6.03	-0.1
6.05	-0.1
6.06	-0.09
6.07	-0.09
6.09	-0.1
6.1	-0.08
6.12	-0.07
6.13	-0.06
6.14	-0.07
6.16	-0.08
6.17	-0.06
6.19	-0.05
6.2	-0.04
6.21	-0.05
6.23	-0.04
6.24	-0.06
6.26	-0.06
6.27	-0.04
6.29	-0.02
6.3	-0.05
6.31	-0.01
6.33	-0.04
6.34	-0.03
6.36	-0.02
6.37	-0.03
6.38	-0.02
6.4	-0.01
6.41	0
6.43	-0.01
6.44	-0.01
6.45	0.02
6.47	0.01
6.48	0
6.5	0.01
6.51	0.02
6.52	0.04
6.54	0.03
6.55	0.04
6.57	0.05
6.58	0.05
6.59	0.05
6.61	0.05
6.62	0.05
6.64	0.05
6.65	0.08
6.66	0.08
6.68	0.1
6.69	0.11
6.71	0.1
6.72	0.11
6.74	0.11
6.75	0.12
6.76	0.1
6.78	0.07
6.79	0.08
6.81	0.09
6.82	0.08
6.83	0.04
6.85	0.03
6.86	0.03
6.88	0.03
6.89	0
6.9	0.01
6.92	0
6.93	-0.02
6.95	-0.03
6.96	-0.03
6.97	-0.04
6.99	-0.06
7	-0.06
7.02	-0.07
7.03	-0.07
7.04	-0.07
7.06	-0.08
7.07	-0.09
7.09	-0.09
7.1	-0.08
7.11	-0.09
7.13	-0.1
7.14	-0.09
7.16	-0.07
7.17	-0.1
7.18	-0.1
7.2	-0.11
7.21	-0.11
7.23	-0.11
7.24	-0.12
7.26	-0.12
7.27	-0.12
7.28	-0.11
7.3	-0.12
7.31	-0.1
7.33	-0.11
7.34	-0.12
7.35	-0.11
7.37	-0.1
7.38	-0.11
7.4	-0.03
7.41	-0.09
7.42	-0.11
7.44	-0.1
7.45	-0.1
7.47	-0.1
7.48	-0.13
7.49	-0.12
7.51	-0.12
7.52	-0.1
7.54	-0.1
7.55	-0.1
7.56	-0.1
7.58	-0.09
7.59	-0.12
7.61	-0.1
7.62	-0.11
7.63	-0.11
7.65	-0.07
7.66	-0.09
7.68	-0.1
7.69	-0.1
7.71	-0.11
7.72	-0.09
7.73	-0.09
7.75	-0.08
7.76	-0.07
7.78	-0.07
7.79	-0.08
7.8	-0.08
7.82	-0.06
7.83	-0.07
7.85	-0.05
7.86	-0.04
7.87	-0.03
7.89	-0.03
7.9	-0.02
7.92	-0.02
7.93	-0.01
7.94	0.01
7.96	0.02
7.97	0.03
7.99	0.03
8	0.05
8.01	0.09
8.03	0.09
8.04	0.12
8.06	0.13
8.07	0.15
8.08	0.19
8.1	0.23
8.11	0.26
8.13	0.3
8.14	0.33
8.16	0.39
8.17	0.44
8.18	0.46
8.2	0.53
8.21	0.6
8.23	0.66
8.24	0.71
8.25	0.82
8.27	0.9
8.28	0.98
8.3	1.03
8.31	1.11
8.32	1.22
8.34	1.33
8.35	1.42
8.37	1.54
8.38	1.63
8.39	1.76
8.41	1.88
8.42	2.01
8.44	2.31
8.45	2.73
8.46	2.86
8.48	2.93
8.49	3
8.51	3.1
8.52	3.21
8.53	3.36
8.55	3.55
8.56	3.71
8.58	3.88
8.59	4.06
8.61	4.29
8.62	4.58
8.63	4.83
8.65	5.13
8.66	5.5
8.68	5.94
8.69	6.38
8.7	6.85
8.72	7.35
8.73	7.98
8.75	8.68
8.76	9.43
8.77	10.32
8.79	11.34
8.8	12.36
8.82	13.58
8.83	14.93
8.84	16.36
8.86	17.99
8.87	19.66
8.89	21.37
8.9	23.29
8.91	25.53
8.93	27.7
8.94	29.98
8.96	32.45
8.97	34.62
8.98	37.13
9	39.74
9.01	42.34
9.03	44.94
9.04	47.72
9.05	50.28
9.07	52.79
9.08	55.53
9.1	57.98
9.11	60.46
9.13	63.12
9.14	65.44
9.15	67.75
9.17	70.15
9.18	72.43
9.2	74.5
9.21	76.6
9.22	78.34
9.24	80.23
9.25	82.04
9.27	83.53
9.28	84.95
9.29	86.32
9.31	87.51
9.32	88.54
9.34	89.61
9.35	90.51
9.36	91.27
9.38	91.89
9.39	92.35
9.41	92.81
9.42	93.18
9.43	93.42
9.45	93.67
9.46	93.81
9.48	93.9
9.49	93.93
9.5	93.92
9.52	93.86
9.53	93.79
9.55	93.72
9.56	93.64
9.58	93.52
9.59	93.42
9.6	93.29
9.62	93.19
9.63	93.1
9.65	92.98
9.66	92.84
9.67	92.73
9.69	92.58
9.7	92.48
9.72	92.35
9.73	92.24
9.74	92.11
9.76	91.99
9.77	91.87
9.79	91.76
9.8	91.67
9.81	91.58
9.83	91.45
9.84	91.38
9.86	91.31
9.87	91.23
9.88	91.13
9.9	91.06
9.91	90.94
9.93	90.84
9.94	90.77
9.95	90.69
9.97	90.62
9.98	90.58
10	90.53
10.01	90.46
10.03	90.42
10.04	90.35
10.05	90.3
10.07	90.28
10.08	90.22
10.1	90.18
10.11	90.14
10.12	90.08
10.14	90.08
10.15	90.05
10.17	90.01
10.18	89.99
10.19	89.98
10.21	89.93
10.22	89.93
10.24	89.96
10.25	89.94
10.26	89.98
10.28	89.99
10.29	90.04
10.31	90.1
10.32	90.15
10.33	90.56
10.35	90.46
10.36	90.49
10.38	90.62
10.39	90.78
10.4	90.94
10.42	91.15
10.43	91.38
10.45	91.6
10.46	91.83
10.48	92.14
10.49	92.45
10.5	92.79
10.52	93.18
10.53	93.56
10.55	93.97
10.56	94.37
10.57	94.79
10.59	95.3
10.6	95.84
10.62	96.36
10.63	96.9
10.64	97.49
10.66	98.01
10.67	98.61
10.69	99.25
10.7	99.88
10.71	100.53
10.73	101.15
10.74	101.8
10.76	102.48
10.77	103.22
10.78	103.88
10.8	104.51
10.81	105.24
10.83	105.9
10.84	106.58
10.85	107.27
10.87	107.98
10.88	108.64
10.9	109.28
10.91	109.93
10.93	110.57
10.94	111.23
10.95	111.79
10.97	112.32
10.98	112.82
11	113.36
11.01	113.82
11.02	114.23
11.04	114.66
11.05	115.01
11.07	115.3
11.08	115.56
11.09	115.76
11.11	115.92
11.12	116.04
11.14	116.08
11.15	116.08
11.16	116.05
11.18	115.97
11.19	115.8
11.21	115.57
11.22	115.32
11.23	115
11.25	114.59
11.26	114.13
11.28	113.61
11.29	113.01
11.3	112.41
11.32	111.77
11.33	110.99
11.35	110.22
11.36	109.44
11.37	108.5
11.39	107.52
11.4	106.65
11.42	105.61
11.43	104.56
11.45	103.53
11.46	102.42
11.47	101.34
11.49	100.24
11.5	99.09
11.52	97.86
11.53	96.69
11.54	95.34
11.56	94.25
11.57	93.14
11.59	92.01
11.6	90.85
11.61	89.79
11.63	88.65
11.64	87.49
11.66	86.56
11.67	85.49
11.68	84.25
11.7	83.35
11.71	82.36
11.73	81.31
11.74	80.38
11.75	79.44
11.77	78.5
11.78	77.58
11.8	76.67
11.81	75.79
11.82	74.91
11.84	74.12
11.85	73.29
11.87	72.53
11.88	71.78
11.9	71.1
11.91	70.43
11.92	69.72
11.94	68.98
11.95	68.3
11.97	67.69
11.98	67.07
11.99	66.52
12.01	65.94
12.02	65.4
12.04	64.83
12.05	64.25
12.06	63.73
12.08	63.18
12.09	62.68
12.11	62.14
12.12	61.64
12.13	61.18
12.15	60.74
12.16	60.22
12.18	59.74
12.19	59.31
12.2	58.8
12.22	58.35
12.23	57.95
12.25	57.51
12.26	57.09
12.27	56.63
12.29	56.17
12.3	55.73
12.32	55.36
12.33	54.91
12.35	54.49
12.36	54.05
12.37	53.6
12.39	53.22
12.4	52.85
12.42	52.43
12.43	52
12.44	51.63
12.46	51.21
12.47	50.79
12.49	50.37
12.5	49.95
12.51	49.57
12.53	49.21
12.54	48.82
12.56	48.38
12.57	48.07
12.58	47.72
12.6	47.34
12.61	46.95
12.63	46.6
12.64	46.26
12.65	45.96
12.67	45.64
12.68	45.31
12.7	45.01
12.71	44.74
12.72	44.47
12.74	44.18
12.75	43.96
12.77	43.7
12.78	43.5
12.8	43.31
12.81	43.1
12.82	42.93
12.84	42.76
12.85	42.63
12.87	42.51
12.88	42.43
12.89	42.32
12.91	42.28
12.92	42.25
12.94	42.23
12.95	42.21
12.96	42.22
12.98	42.22
12.99	42.26
13.01	42.33
13.02	42.4
13.03	42.49
13.05	42.57
13.06	42.67
13.08	42.77
13.09	42.9
13.1	43.02
13.12	43.11
13.13	43.27
13.15	43.38
13.16	43.51
13.17	43.67
13.19	43.78
13.2	43.93
13.22	44.06
13.23	44.14
13.25	44.26
13.26	44.38
13.27	44.46
13.29	44.56
13.3	44.66
13.32	44.73
13.33	44.77
13.34	44.83
13.36	44.86
13.37	44.89
13.39	44.91
13.4	44.91
13.41	44.89
13.43	44.86
13.44	44.84
13.46	44.77
13.47	44.73
13.48	44.62
13.5	44.54
13.51	44.38
13.53	44.25
13.54	44.12
13.55	43.93
13.57	43.8
13.58	43.62
13.6	43.41
13.61	43.21
13.62	42.99
13.64	42.75
13.65	42.49
13.67	42.21
13.68	41.95
13.69	41.66
13.71	41.35
13.72	41.05
13.74	40.77
13.75	40.4
13.77	40.01
13.78	39.84
