# Supplementary material for: Structural insight into ligand binding and activation of the orphan GPCR Mas1
Source: EMBO J. 2026 Mar 30;45(10):3500–13. doi: 10.1038/s44318-026-00764-6 (PMC13187490; doi:10.1038/s44318-026-00764-6)
Supplement: Supplementary file 7 — Appendix Figure Source Data [file 44318_2026_764_MOESM7_ESM.zip › Appendix Source Data/Sup.figure_6/Sup.figure 5/Panel a/Sfig. 5a.xlsx]

## Sheet: Sheet1
log[NPFF(M)]	WT			H263A			H262A
-3	4.61821	1.37585	6.21086	16.1298	12.1742	4.79461	12.2294	4.82221	16.5338
-4	5.62605	8.45465	5.4601	24.6108	15.7097	4.84613	18.1206	10.3126	35.084
-5	47.2474	41.3979	57.9958	61.7492	80.8002	56.8973	13.9977	5.93745	39.5457
-6	103.318	100.394	98.9832	110.32	114.152	87.4657	44.7263	22.1905	88.7062
-7	97.923	94.8018	102.766	97.2465	110.002	84.3349	50.0607	21.7951	79.473
-8	95.1727	100.175	97.2447	106.857	111.899	93.9492	52.6005	19.8606	71.4223
-9	96.3696	95.3227	96.5066	90.2315	93.1494	94.6617	45.2695	21.2064	79.9773
-10	99.9712	100.372	97.4	77.4082	108.747	84.1495	44.2856	21.1742	65.013
