# Supplementary material for: Structural insight into ligand binding and activation of the orphan GPCR Mas1
Source: EMBO J. 2026 Mar 30;45(10):3500–13. doi: 10.1038/s44318-026-00764-6 (PMC13187490; doi:10.1038/s44318-026-00764-6)
Supplement: Supplementary file 7 — Appendix Figure Source Data [file 44318_2026_764_MOESM7_ESM.zip › Appendix Source Data/Sup.figure_6/Sup.figure 5/Panel b/Sfig. 5b.xlsx]

## Sheet: Sheet1
log[AR234958(M)]	WT			H263A			H262A
-4	9.93424	9.17128	3.25635	23.5273	10.1679	-8.62712	33.3304	13.4525	45.0649
-5	-5.78281	4.79674	-1.24801	43.7117	8.09957	-23.3508	42.938	2.18481	48.0196
-6	30.138	-3.24812	6.3482	99.6705	33.0463	-12.907	58.9392	13.9582	47.6511
-7	84.5365	72.689	48.6561	122.141	88.3731	57.5277	80.4588	35.8721	72.8222
-8	100.843	107.239	86.7356	126.244	96.4998	80.4524	84.2654	39.537	64.6668
-9	101.2	91.3087	100.857	147.525	91.3184	85.9842	79.4199	41.5623	72.4973
-10	96.1876	93.2796	95.3195	116.644	94.7512	82.7151	91.3643	45.1074	70.6131
-11	97.6021	99.9459	104.783	121.444	96.2811	90.1569	93.9391	50.6737	74.853
