# Supplementary material for: Structural insight into ligand binding and activation of the orphan GPCR Mas1
Source: EMBO J. 2026 Mar 30;45(10):3500–13. doi: 10.1038/s44318-026-00764-6 (PMC13187490; doi:10.1038/s44318-026-00764-6)
Supplement: Supplementary file 7 — Appendix Figure Source Data [file 44318_2026_764_MOESM7_ESM.zip › Appendix Source Data/Surface_expression/Surface expression/Source DATA of surface expression.xlsx]

## Sheet: Sheet1
WT	87	109	237	84	168	95	39	262	266	120	91	241	248	244	172	116	263	36
97.5397	65.6321	87.2067	61.3706	95.1552	61.7226	112.528	93.7926	87.2067	108.1	88.2286	96.5178	89.8183	87.0931	96.6313	105.488	86.5254	90.6822	103.331
99.0159	67.3354	90.7267	60.5193	94.4739	57.3333	112.869	94.701	89.7048	109.349	79.9394	95.1552	95.6094	84.1408	91.7487	95.8365	91.6351	100.687	95.95
103.444	71.6503	90.9538	55.1658	94.0197	66.0417	116.275	91.2945	91.7487	110.371	82.4376	92.6571	90.9538	87.888	90.9538	95.0416	95.3823	98.7122	98.9023
